# Supplementary material for: An Albumin-Binding PSMA Ligand with Higher Tumor Accumulation for PET Imaging of Prostate Cancer
Source: Pharmaceuticals (Basel). 2022 Apr 22;15(5):513. doi: 10.3390/ph15050513 (PMC9143078; doi:10.3390/ph15050513)
Supplement: Supplementary file 1 [file pharmaceuticals-15-00513-s001.zip]

Archive with 1 entries (1 files):
- pharmaceuticals-1638784-supplementary.pdf
